# Supplementary material for: Bayesian modeling of plant drought resistance pathway
Source: BMC Plant Biol. 2019 Mar 12;19:96. doi: 10.1186/s12870-019-1684-3 (PMC6417252; doi:10.1186/s12870-019-1684-3)
Supplement: Supplementary file 4 — R code to normalize the data. (R 1 kb) [file 12870_2019_1684_MOESM4_ESM.r]

minmax_normalize <- function(x) {

  return ((x - min(x)) / (max(x) - min(x)))
}
