# Supplementary material for: Bayesian modeling of plant drought resistance pathway
Source: BMC Plant Biol. 2019 Mar 12;19:96. doi: 10.1186/s12870-019-1684-3 (PMC6417252; doi:10.1186/s12870-019-1684-3)
Supplement: Supplementary file 6 — R code to binarize the data using mean or median. (R 1 kb) [file 12870_2019_1684_MOESM6_ESM.r]

binarize_mean_median <- function (Mat_Data,method='median'){
  
  if(method=="mean")
  means<-apply(Mat_Data,2,mean)
  else
    means<-apply(Mat_Data,2,median)
  
  for(iter in 1:ncol(Mat_Data)){
    
    pos0<- which(Mat_Data[,iter]<= means[iter])
    pos1<- which(Mat_Data[,iter]> means[iter])
    Mat_Data[pos0,iter] <-0
    Mat_Data[pos1,iter] <-1
  }
    return(Mat_Data)
}
