# Supplementary material for: Bayesian modeling of plant drought resistance pathway
Source: BMC Plant Biol. 2019 Mar 12;19:96. doi: 10.1186/s12870-019-1684-3 (PMC6417252; doi:10.1186/s12870-019-1684-3)
Supplement: Supplementary file 7 — R code to generate synthetic data. (R 1 kb) [file 12870_2019_1684_MOESM7_ESM.r]

assign_value<-function(value){
  if (value ==1){
    pro<- sample(c(0.6,0.7,0.8,0.9,1),1)
    value<-sample(0:1, 1, replace=T,prob=c(1-pro,pro))
  }
  else if (value ==0) {
    pro<- sample(c(0.6,0.7,0.8,0.9,1),1)
    value<-sample(0:1, 1, replace=T,prob=c(pro,1-pro))
  } 
  return(value)
    
}
