# Supplementary material for: Bayesian modeling of plant drought resistance pathway
Source: BMC Plant Biol. 2019 Mar 12;19:96. doi: 10.1186/s12870-019-1684-3 (PMC6417252; doi:10.1186/s12870-019-1684-3)
Supplement: Supplementary file 9 — Excel file containing the data used from dataset GSE65046 to support the conclusion of this article.The complete dataset can be publicly accessed online from NCBI GEO database with the accession number of GSE65046. (XLSX 10.1 kb) [file 12870_2019_1684_MOESM9_ESM.xlsx]

## Sheet: Sheet1
WRKY40	WRKY18	WRKY60	RD29A
9.09005	8.98687	9.66977	11.3269
9.39368	10.4506	10.2287	10.8809
9.37115	8.97684	9.26419	9.66054
9.29117	10.2646	10.0389	9.25434
9.6202	11.0756	10.1981	10.1535
9.57852	9.61492	9.51312	10.6754
9.36523	9.4106	9.57471	9.74229
9.09491	9.26935	10.064	9.55957
9.34096	10.4	10.5211	11.7937
9.01252	9.22772	9.83377	10.4969
9.05452	9.38021	10.4228	11.437
8.44782	9.23108	9.61202	11.7117
8.83469	10.0228	10.1175	10.9196
9.52987	11.2801	11.0554	11.3884
8.84596	8.57666	9.05884	11.8268
9.59767	9.04726	9.67998	11.352
9.96523	9.9026	9.19801	9.32805
9.79202	9.61543	9.40507	8.82491
8.74399	10.0372	10.7296	10.2494
9.84881	11.4796	11.0346	10.1857
9.56008	9.49419	10.3187	11.1885
9.56947	9.42203	10.1795	10.0769
9.13609	10.6068	11.0984	11.9288
9.04776	9.54096	10.8921	9.53313
8.90235	9.38822	9.58407	10.3283
8.38011	9.21811	10.0558	11.7285
9.58245	9.34212	9.8892	10.1663
9.36957	9.61828	11.1443	12.2817
9.63782	10.1933	9.6826	10.4526
9.24799	9.6958	9.97509	10.2866
9.57801	9.64982	9.94445	10.6383
9.85236	10.9503	10.9794	11.7311
9.15609	9.19969	9.51779	10.9341
9.43993	9.48731	9.68579	11.3317
9.07869	9.02212	9.69792	12.3359
9.59833	11.4856	11.5652	11.2652
9.21806	9.42986	9.67543	12.2037
9.18709	9.72736	11.4262	8.29826
9.18253	9.10953	10.0981	9.68972
9.72675	9.62041	10.4726	10.7033
9.19507	8.84232	9.53897	10.6217
9.31386	9.21184	9.76726	10.8442
9.78225	10.761	10.7933	11.2918
9.42425	9.36916	9.2936	11.0141
9.30396	8.99226	9.17581	10.161
9.11237	10.0997	10.1889	9.30831
9.55634	10.722	10.7709	9.88047
9.11562	9.44775	9.62238	12.2627
10.1396	10.9164	10.0408	11.1913
9.66535	9.85463	10.4856	9.31025
9.09293	9.477	10.1054	11.3005
9.21217	9.48299	9.78849	11.7504
