# Supplementary material for: Bayesian modeling of plant drought resistance pathway
Source: BMC Plant Biol. 2019 Mar 12;19:96. doi: 10.1186/s12870-019-1684-3 (PMC6417252; doi:10.1186/s12870-019-1684-3)
Supplement: Supplementary file 10 — Excel file containing the data used from dataset GSE76827 to support the conclusion of this article.The complete dataset can be publicly accessed online from NCBI GEO database with the accession number of GSE76827. (XLSX 9.03 kb) [file 12870_2019_1684_MOESM10_ESM.xlsx]

## Sheet: Sheet1
WRKY40	WRKY60	WRKY18	RD29A
11.5	11.2	6	11.3
10.8	11.2	6.6	9.7
10.7	11	6.5	10.1
10.7	10.6	6.1	10.7
10.2	10.2	6.4	10.7
10.1	10.2	6.1	10.6
8.9	10.2	5.9	13.3
10.4	10.8	5.9	12.9
9.7	10.9	5.6	13.2
8.5	10.1	5.2	14.9
8.9	10.8	6.1	15.6
7.6	10	5.1	14.8
7.2	10	5.3	15.7
6.6	10.2	5.9	16.1
7.6	10.4	5.4	15.9
7.1	9.7	5.2	15.3
7.8	11.3	6.1	16.5
7.5	11.8	6.6	17
7.7	11.6	6.2	16.5
7.2	11.8	6	16.5
11.2	11.5	6.5	12.6
11.2	10.9	6.8	12.2
12.5	12.3	6.5	12.8
12.8	11.2	6.3	12.4
12.7	12.1	6.4	13
10.7	10.8	5.7	12.7
11.6	12.8	6.5	11.9
11	10.2	6.7	15.8
10.7	11.4	6.2	14.7
10.7	11.4	6.4	14.5
10.5	14.3	6.7	14.1
13.2	11.9	6.4	15.1
12.5	13.4	6.3	15
12.4	13.4	6.4	14.2
11.4	10	6.4	17
10.7	9.8	6.7	16.4
10.5	10.1	6.4	16.7
11.6	12	6.5	18.2
11	11.1	6.9	16.9
11.2	12	6.6	16.4
